# Supplementary material for: Sand-Related Factors Influencing Nest Burrowing Potential of the Sand Martins
Source: Animals (Basel). 2023 Nov 9;13(22):3463. doi: 10.3390/ani13223463 (PMC10668749; doi:10.3390/ani13223463)
Supplement: Supplementary file 1 [file animals-13-03463-s001.zip]

Archive with 1 entries (1 files):
- animals-2652465-supplementary.pdf
